# Supplementary material for: Immunomodulatory Role of BLG-Derived Peptides Based on Simulated Gastrointestinal Digestion and DC-T Cell from Mice Allergic to Cow’s Milk
Source: Foods. 2022 May 17;11(10):1450. doi: 10.3390/foods11101450 (PMC9140701; doi:10.3390/foods11101450)
Supplement: Supplementary file 1 [file foods-11-01450-s001.zip]

Archive with 1 entries (1 files):
- foods-1681784-supplementary.pdf
